# Supplementary material for: A virus responds instantly to the presence of the vector on the host and forms transmission morphs
Source: eLife. 2013 Jan 22;2:e00183. doi: 10.7554/eLife.00183 (PMC3552618; doi:10.7554/eLife.00183)
Supplement: Figure 2—source data 1. — Confocal single sections and acquisition parameters used for Figure 2A. DOI: http://dx.doi.org/10.7554/eLife.00183.005 [file elife00183s001.zip]

Archive with 17 entries (17 files):
- F_2A_info.jpg
- F_2A_z00.jpg
- F_2A_z01.jpg
- F_2A_z02.jpg
- F_2A_z03.jpg
- F_2A_z04.jpg
- F_2A_z05.jpg
- F_2A_z06.jpg
- F_2A_z07.jpg
- F_2A_z08.jpg
- F_2A_z09.jpg
- F_2A_z10.jpg
- F_2A_z11.jpg
- F_2A_z12.jpg
- F_2A_z13.jpg
- F_2A_z14.jpg
- Readme.txt
