# Supplementary material for: A virus responds instantly to the presence of the vector on the host and forms transmission morphs
Source: eLife. 2013 Jan 22;2:e00183. doi: 10.7554/eLife.00183 (PMC3552618; doi:10.7554/eLife.00183)
Supplement: Figure 2—source data 1. — Confocal single sections and acquisition parameters used for Figure 2A. DOI: http://dx.doi.org/10.7554/eLife.00183.005 [file elife00183s001.zip › Readme.txt]

The XXX_info.jpg file contains a screenshot of the acquisition conditions, the following images are the single sections of the stack in RGB color. You can recreate the stacks and obtain single color channels by importing the image files into software such as ImageJ.
Have fun!
