# Supplementary material for: A virus responds instantly to the presence of the vector on the host and forms transmission morphs
Source: eLife. 2013 Jan 22;2:e00183. doi: 10.7554/eLife.00183 (PMC3552618; doi:10.7554/eLife.00183)
Supplement: Figure 2—source data 2. — Confocal single sections and acquisition parameters used for Figure 2B. DOI: http://dx.doi.org/10.7554/eLife.00183.006 [file elife00183s002.zip]

Archive with 68 entries (68 files):
- F_2B_info.jpg
- F_2B_z00.jpg
- F_2B_z01.jpg
- F_2B_z02.jpg
- F_2B_z03.jpg
- F_2B_z04.jpg
- F_2B_z05.jpg
- F_2B_z06.jpg
- F_2B_z07.jpg
- F_2B_z08.jpg
- F_2B_z09.jpg
- F_2B_z10.jpg
- F_2B_z11.jpg
- F_2B_z12.jpg
- F_2B_z13.jpg
- F_2B_z14.jpg
- F_2B_z15.jpg
- F_2B_z16.jpg
- F_2B_z17.jpg
- F_2B_z18.jpg
- F_2B_z19.jpg
- F_2B_z20.jpg
- F_2B_z21.jpg
- F_2B_z22.jpg
- F_2B_z23.jpg
- F_2B_z24.jpg
- F_2B_z25.jpg
- F_2B_z26.jpg
- F_2B_z27.jpg
- F_2B_z28.jpg
- F_2B_z29.jpg
- F_2B_z30.jpg
- F_2B_z31.jpg
- F_2B_z32.jpg
- F_2B_z33.jpg
- F_2B_z34.jpg
- F_2B_z35.jpg
- F_2B_z36.jpg
- F_2B_z37.jpg
- F_2B_z38.jpg
- F_2B_z39.jpg
- F_2B_z40.jpg
- F_2B_z41.jpg
- F_2B_z42.jpg
- F_2B_z43.jpg
- F_2B_z44.jpg
- F_2B_z45.jpg
- F_2B_z46.jpg
- F_2B_z47.jpg
- F_2B_z48.jpg
- F_2B_z49.jpg
- F_2B_z50.jpg
- F_2B_z51.jpg
- F_2B_z52.jpg
- F_2B_z53.jpg
- F_2B_z54.jpg
- F_2B_z55.jpg
- F_2B_z56.jpg
- F_2B_z57.jpg
- F_2B_z58.jpg
- F_2B_z59.jpg
- F_2B_z60.jpg
- F_2B_z61.jpg
- F_2B_z62.jpg
- F_2B_z63.jpg
- F_2B_z64.jpg
- F_2B_z65.jpg
- Readme.txt
