# Supplementary material for: A virus responds instantly to the presence of the vector on the host and forms transmission morphs
Source: eLife. 2013 Jan 22;2:e00183. doi: 10.7554/eLife.00183 (PMC3552618; doi:10.7554/eLife.00183)
Supplement: Figure 2—source data 3. — Confocal single sections and acquisition parameters for Figure 2C. DOI: http://dx.doi.org/10.7554/eLife.00183.007 [file elife00183s003.zip]

Archive with 42 entries (42 files):
- F_2C_info.jpg
- F_2C_z00.jpg
- F_2C_z01.jpg
- F_2C_z02.jpg
- F_2C_z03.jpg
- F_2C_z04.jpg
- F_2C_z05.jpg
- F_2C_z06.jpg
- F_2C_z07.jpg
- F_2C_z08.jpg
- F_2C_z09.jpg
- F_2C_z10.jpg
- F_2C_z11.jpg
- F_2C_z12.jpg
- F_2C_z13.jpg
- F_2C_z14.jpg
- F_2C_z15.jpg
- F_2C_z16.jpg
- F_2C_z17.jpg
- F_2C_z18.jpg
- F_2C_z19.jpg
- F_2C_z20.jpg
- F_2C_z21.jpg
- F_2C_z22.jpg
- F_2C_z23.jpg
- F_2C_z24.jpg
- F_2C_z25.jpg
- F_2C_z26.jpg
- F_2C_z27.jpg
- F_2C_z28.jpg
- F_2C_z29.jpg
- F_2C_z30.jpg
- F_2C_z31.jpg
- F_2C_z32.jpg
- F_2C_z33.jpg
- F_2C_z34.jpg
- F_2C_z35.jpg
- F_2C_z36.jpg
- F_2C_z37.jpg
- F_2C_z38.jpg
- F_2C_z39.jpg
- Readme.txt
