# Supplementary material for: A virus responds instantly to the presence of the vector on the host and forms transmission morphs
Source: eLife. 2013 Jan 22;2:e00183. doi: 10.7554/eLife.00183 (PMC3552618; doi:10.7554/eLife.00183)
Supplement: Figure 2—source data 4. — Confocal single sections and acquisition parameters for Figure 2D. DOI: http://dx.doi.org/10.7554/eLife.00183.008 [file elife00183s004.zip]

Archive with 26 entries (26 files):
- F_2D_info.jpg
- F_2D_z00.jpg
- F_2D_z01.jpg
- F_2D_z02.jpg
- F_2D_z03.jpg
- F_2D_z04.jpg
- F_2D_z05.jpg
- F_2D_z06.jpg
- F_2D_z07.jpg
- F_2D_z08.jpg
- F_2D_z09.jpg
- F_2D_z10.jpg
- F_2D_z11.jpg
- F_2D_z12.jpg
- F_2D_z13.jpg
- F_2D_z14.jpg
- F_2D_z15.jpg
- F_2D_z16.jpg
- F_2D_z17.jpg
- F_2D_z18.jpg
- F_2D_z19.jpg
- F_2D_z20.jpg
- F_2D_z21.jpg
- F_2D_z22.jpg
- F_2D_z23.jpg
- Readme.txt
