# Supplementary material for: A virus responds instantly to the presence of the vector on the host and forms transmission morphs
Source: eLife. 2013 Jan 22;2:e00183. doi: 10.7554/eLife.00183 (PMC3552618; doi:10.7554/eLife.00183)
Supplement: Figure 2—source data 5. — Confocal single sections and acquisition parameters for Figure 2E. DOI: http://dx.doi.org/10.7554/eLife.00183.009 [file elife00183s005.zip]

Archive with 57 entries (57 files):
- F_2E_info.jpg
- F_2E_z00.jpg
- F_2E_z01.jpg
- F_2E_z02.jpg
- F_2E_z03.jpg
- F_2E_z04.jpg
- F_2E_z05.jpg
- F_2E_z06.jpg
- F_2E_z07.jpg
- F_2E_z08.jpg
- F_2E_z09.jpg
- F_2E_z10.jpg
- F_2E_z11.jpg
- F_2E_z12.jpg
- F_2E_z13.jpg
- F_2E_z14.jpg
- F_2E_z15.jpg
- F_2E_z16.jpg
- F_2E_z17.jpg
- F_2E_z18.jpg
- F_2E_z19.jpg
- F_2E_z20.jpg
- F_2E_z21.jpg
- F_2E_z22.jpg
- F_2E_z23.jpg
- F_2E_z24.jpg
- F_2E_z25.jpg
- F_2E_z26.jpg
- F_2E_z27.jpg
- F_2E_z28.jpg
- F_2E_z29.jpg
- F_2E_z30.jpg
- F_2E_z31.jpg
- F_2E_z32.jpg
- F_2E_z33.jpg
- F_2E_z34.jpg
- F_2E_z35.jpg
- F_2E_z36.jpg
- F_2E_z37.jpg
- F_2E_z38.jpg
- F_2E_z39.jpg
- F_2E_z40.jpg
- F_2E_z41.jpg
- F_2E_z42.jpg
- F_2E_z43.jpg
- F_2E_z44.jpg
- F_2E_z45.jpg
- F_2E_z46.jpg
- F_2E_z47.jpg
- F_2E_z48.jpg
- F_2E_z49.jpg
- F_2E_z50.jpg
- F_2E_z51.jpg
- F_2E_z52.jpg
- F_2E_z53.jpg
- F_2E_z54.jpg
- Readme.txt
