# Supplementary material for: A virus responds instantly to the presence of the vector on the host and forms transmission morphs
Source: eLife. 2013 Jan 22;2:e00183. doi: 10.7554/eLife.00183 (PMC3552618; doi:10.7554/eLife.00183)
Supplement: Figure 2—source data 6. — Confocal single sections and acquisition parameters for Figure 2F. DOI: http://dx.doi.org/10.7554/eLife.00183.010 [file elife00183s006.zip]

Archive with 28 entries (28 files):
- F_2F_info.jpg
- F_2F_z00.jpg
- F_2F_z01.jpg
- F_2F_z02.jpg
- F_2F_z03.jpg
- F_2F_z04.jpg
- F_2F_z05.jpg
- F_2F_z06.jpg
- F_2F_z07.jpg
- F_2F_z08.jpg
- F_2F_z09.jpg
- F_2F_z10.jpg
- F_2F_z11.jpg
- F_2F_z12.jpg
- F_2F_z13.jpg
- F_2F_z14.jpg
- F_2F_z15.jpg
- F_2F_z16.jpg
- F_2F_z17.jpg
- F_2F_z18.jpg
- F_2F_z19.jpg
- F_2F_z20.jpg
- F_2F_z21.jpg
- F_2F_z22.jpg
- F_2F_z23.jpg
- F_2F_z24.jpg
- F_2F_z25.jpg
- Readme.txt
