# Supplementary material for: A virus responds instantly to the presence of the vector on the host and forms transmission morphs
Source: eLife. 2013 Jan 22;2:e00183. doi: 10.7554/eLife.00183 (PMC3552618; doi:10.7554/eLife.00183)
Supplement: Figure 3—source data 1. — Source data for Figure 3. DOI: http://dx.doi.org/10.7554/eLife.00183.013 [file elife00183s007.xls]

## Sheet: Feuil1
Experiment	Date	Condition	No. TB tub+	total No.	Frequency		No. TB tub-	total No.	Frequency		Networks	total No.	Frequency	Sum
1	2012-06-11	Cut and fixed=Wounding	22	98	0.22449		10	98	0.102041		66	98	0.673469	313
2	2012-06-18	Cut and fixed=Wounding	18	104	0.173077		20	104	0.192308		66	104	0.634615
3	2012-06-25	Cut and fixed=Wounding	36	111	0.324324		12	111	0.108108		63	111	0.567568
1	2012-06-11	Fixed and cut	5	90	0.0555556		79	90	0.877778		6	90	0.0666667	288
2	2012-06-18	Fixed and cut	6	92	0.0652174		74	92	0.804348		12	92	0.130435
3	2012-06-25	Fixed and cut	10	106	0.0943396		86	106	0.811321		8	106	0.0754717
1	2012-06-11	Control	4	85	0.0470588		79	85	0.929412		2	85	0.0235294	284
2	2012-06-18	Control	8	96	0.0833333		86	96	0.895833		2	96	0.0208333
3	2012-06-25	Control	12	103	0.116505		87	103	0.84466		4	103	0.038835
1	2012-06-11	Heat shock	84	89	0.94382		3	89	0.0337079		2	89	0.0224719	293
2	2012-06-18	Heat shock	94	106	0.886792		5	106	0.0471698		7	106	0.0660377
3	2012-06-25	Heat shock	91	98	0.928571		3	98	0.0306122		4	98	0.0408163
1	2012-06-11	CO2	21	95	0.221053		3	95	0.0315789		71	95	0.747368	282
2	2012-06-18	CO2	22	86	0.255814		2	86	0.0232558		62	86	0.72093
3	2012-06-25	CO2	23	101	0.227723		5	101	0.049505		73	101	0.722772
