# Supplementary material for: A virus responds instantly to the presence of the vector on the host and forms transmission morphs
Source: eLife. 2013 Jan 22;2:e00183. doi: 10.7554/eLife.00183 (PMC3552618; doi:10.7554/eLife.00183)
Supplement: Figure 4—source data 1. — Source data for Figure 4C. DOI: http://dx.doi.org/10.7554/eLife.00183.015 [file elife00183s008.xls]

## Sheet: Feuil2
Date 17/09/2011	Measure #	1	2	3	4	5	6	7	8	9	10	11	12	13	14	15	16	17	18	19	20	21	Average	Standard deviation
TB tubulin	Mobile fraction	73.169	61.6508	71.5044	77.4229	62.9258	84.9313	76.2056	51.0287	73.6591	65.4424	74.2328	67.3437	72.6026	65.8674	80.3626	58.3581	91.0871	69.4747	67.7651	62.333	66.5765	70.1878	9.09428
TB tubulin	half time	2.27638	2.61334	2.70275	3.09498	6.12045	2.58952	4.9905	8.21358	5.73051	5.68621	6.64853	7.52359	6.50726	9.08634	6.20817	6.62275	5.45192	7.67408	8.75256	9.14752	8.86212	6.02396	2.28149
