# Supplementary material for: A virus responds instantly to the presence of the vector on the host and forms transmission morphs
Source: eLife. 2013 Jan 22;2:e00183. doi: 10.7554/eLife.00183 (PMC3552618; doi:10.7554/eLife.00183)
Supplement: Figure 4—source data 2. — Source data for Figure 4D. DOI: http://dx.doi.org/10.7554/eLife.00183.016 [file elife00183s009.xls]

## Sheet: Sheet1
Date 17/09/2011	Measure #	1	2	3	4	5	6	7	8	9	10	11	12	13	14	15	16	17	18	19	20	21	22	23		Average	Standard deviation
Cytosolic tubulin	Mobile fraction	70.109	81.2695	63.3294	77.4527	85.6259	72.6	77.6528	77.7228	68.9751	86.0971	64.2707	67.8215	68.4681	67.0612	69.0368	82.7786	83.421	75.6712							74.4091	7.40229
Cytosolic tubulin	half time	0.0611416	0.0728656	0.0705089	0.073606	0.0821598	0.0884858	0.0660346	0.0941901	0.0867613	0.104612	0.0818124	0.0725816	0.0815869	0.091266	0.0541407	0.108663	0.0942578	0.0911586							0.0819907	0.022922
