# Supplementary material for: A virus responds instantly to the presence of the vector on the host and forms transmission morphs
Source: eLife. 2013 Jan 22;2:e00183. doi: 10.7554/eLife.00183 (PMC3552618; doi:10.7554/eLife.00183)
Supplement: Figure 5—source data 2. — Confocal single sections and acquisition parameters for Figure 5B DOI: http://dx.doi.org/10.7554/eLife.00183.022 [file elife00183s011.zip]

Archive with 88 entries (88 files):
- F_5B_0min_info.jpg
- F_5B_0min_z00.jpg
- F_5B_0min_z01.jpg
- F_5B_0min_z02.jpg
- F_5B_0min_z03.jpg
- F_5B_0min_z04.jpg
- F_5B_0min_z05.jpg
- F_5B_0min_z06.jpg
- F_5B_0min_z07.jpg
- F_5B_0min_z08.jpg
- F_5B_0min_z09.jpg
- F_5B_0min_z10.jpg
- F_5B_0min_z11.jpg
- F_5B_0min_z12.jpg
- F_5B_0min_z13.jpg
- F_5B_0min_z14.jpg
- F_5B_0min_z15.jpg
- F_5B_0min_z16.jpg
- F_5B_0min_z17.jpg
- F_5B_0min_z18.jpg
- F_5B_0min_z19.jpg
- F_5B_0min_z20.jpg
- F_5B_0min_z21.jpg
- F_5B_0min_z22.jpg
- F_5B_0min_z23.jpg
- F_5B_0min_z24.jpg
- F_5B_10min_info.jpg
- F_5B_10min_z00.jpg
- F_5B_10min_z01.jpg
- F_5B_10min_z02.jpg
- F_5B_10min_z03.jpg
- F_5B_10min_z04.jpg
- F_5B_10min_z05.jpg
- F_5B_10min_z06.jpg
- F_5B_10min_z07.jpg
- F_5B_10min_z08.jpg
- F_5B_10min_z09.jpg
- F_5B_10min_z10.jpg
- F_5B_10min_z11.jpg
- F_5B_10min_z12.jpg
- F_5B_10min_z13.jpg
- F_5B_10min_z14.jpg
- F_5B_20min_info.jpg
- F_5B_20min_single.jpg
- F_5B_40min_info.jpg
- F_5B_40min_z00.jpg
- F_5B_40min_z01.jpg
- F_5B_40min_z02.jpg
- F_5B_40min_z03.jpg
- F_5B_40min_z04.jpg
- F_5B_40min_z05.jpg
- F_5B_40min_z06.jpg
- F_5B_40min_z07.jpg
- F_5B_40min_z08.jpg
- F_5B_40min_z09.jpg
- F_5B_40min_z10.jpg
- F_5B_40min_z11.jpg
- F_5B_40min_z12.jpg
- F_5B_40min_z13.jpg
- F_5B_40min_z14.jpg
- F_5B_40min_z15.jpg
- F_5B_40min_z16.jpg
- F_5B_40min_z17.jpg
- F_5B_40min_z18.jpg
- F_5B_40min_z19.jpg
- F_5B_40min_z20.jpg
- F_5B_40min_z21.jpg
- F_5B_40min_z22.jpg
- F_5B_40min_z23.jpg
- F_5B_40min_z24.jpg
- F_5B_40min_z25.jpg
- F_5B_40min_z26.jpg
- F_5B_40min_z27.jpg
- F_5B_40min_z28.jpg
- F_5B_40min_z29.jpg
- F_5B_40min_z30.jpg
- F_5B_40min_z31.jpg
- F_5B_40min_z32.jpg
- F_5B_40min_z33.jpg
- F_5B_40min_z34.jpg
- F_5B_40min_z35.jpg
- F_5B_40min_z36.jpg
- F_5B_40min_z37.jpg
- F_5B_40min_z38.jpg
- F_5B_40min_z39.jpg
- F_5B_40min_z40.jpg
- F_5B_40min_z41.jpg
- Readme.txt
