# Supplementary material for: A virus responds instantly to the presence of the vector on the host and forms transmission morphs
Source: eLife. 2013 Jan 22;2:e00183. doi: 10.7554/eLife.00183 (PMC3552618; doi:10.7554/eLife.00183)
Supplement: Figure 5—source data 3. — Source data for Figure 5C DOI: http://dx.doi.org/10.7554/eLife.00183.023 [file elife00183s012.xls]

## Sheet: Kinetics CO2
Experiment 1	Time point	No. Networks	Total No.	Ratio	Average	No. TB Tub-	Total No.	Ratio	Average	No. TB Tub+	Total No.	Ratio	Average	Experiment 2	Time point	No. Networks	Total No.	Ratio	Average	No. TB Tub-	Total No.	Ratio	Average	No. TB Tub+	Total No.	Ratio	Average	Experiment 3	Time point	No. Networks	Total No.	Ratio	Average	No. TB Tub-	Total No.	Ratio	Average	No. TB Tub+	Total No.	Ratio	Average
2011-11-03	0'	2	10	0.2	0.21346	7	10	0.7	0.765429	1	10	0.1	0.0211111	2011-11-10	0'	3	11	0.272727	0.166843	8	11	0.727273	0.764419	0	11	0	0.0687374	2011-12-10	0'	3	13	0.230769	0.196385	8	13	0.615385	0.760806	2	13	0.153846	0.0428089
	0'	2	11	0.181818		9	11	0.818182		0	11	0			0'	2	12	0.166667		9	12	0.75		1	12	0.0833333			0'	4	12	0.333333		7	12	0.583333		1	12	0.0833333
	0'	1	8	0.125		7	8	0.875		0	8	0			0'	1	9	0.111111		7	9	0.777778		1	9	0.111111			0'	1	10	0.1		9	10	0.9		0	10	0
	0'	3	10	0.3		7	10	0.7		0	10	0			0'	2	10	0.2		8	10	0.8		0	10	0			0'	2	11	0.181818		9	11	0.818182		0	11	0
	0'	2	9	0.222222		6	9	0.666667		1	9	0.111111			0'	1	10	0.1		9	10	0.9		0	10	0			0'	3	10	0.3		7	10	0.7		0	10	0
	0'	2	9	0.222222		7	9	0.777778		0	9	0			0'	1	10	0.1		8	10	0.8		1	10	0.1			0'	1	9	0.111111		8	9	0.888889		0	9	0
	0'	1	8	0.125		7	8	0.875		0	8	0			0'	1	9	0.111111		7	9	0.777778		1	9	0.111111			0'	2	10	0.2		7	10	0.7		1	10	0.1
	0'	1	8	0.125		7	8	0.875		0	8	0			0'	1	8	0.125		7	8	0.875		0	8	0			0'	1	8	0.125		7	8	0.875		0	8	0
	0'	3	9	0.333333		6	9	0.666667		0	9	0			0'	2	11	0.181818		7	11	0.636364		2	11	0.181818			0'	2	10	0.2		8	10	0.8		0	10	0
	0'	3	10	0.3		7	10	0.7		0	10	0			0'	3	10	0.3		6	10	0.6		1	10	0.1			0'	2	11	0.181818		8	11	0.727273		1	11	0.0909091
	5'	7	9	0.777778	0.761667	1	9	0.111111	0.113232	1	9	0.111111	0.124343		5'	7	8	0.875	0.758918	1	8	0.125	0.121641	0	8	0	0.119441		5'	8	12	0.666667	0.753326	4	12	0.333333	0.173578	0	12	0	0.0730963
	5'	8	10	0.8		1	10	0.1		1	10	0.1			5'	8	11	0.727273		2	11	0.181818		1	11	0.0909091			5'	9	11	0.818182		1	11	0.0909091		1	11	0.0909091
	5'	8	11	0.727273		0	11	0		2	11	0.181818			5'	9	12	0.75		2	12	0.166667		1	12	0.0833333			5'	10	13	0.769231		3	13	0.230769		0	13	0
	5'	9	11	0.818182		1	11	0.0909091		1	11	0.0909091			5'	9	11	0.818182		0	11	0		2	11	0.181818			5'	9	13	0.692308		3	13	0.230769		1	13	0.0769231
	5'	7	10	0.7		1	10	0.1		2	10	0.2			5'	8	11	0.727273		2	11	0.181818		1	11	0.0909091			5'	8	15	0.533333		6	15	0.4		1	15	0.0666667
	5'	8	11	0.727273		1	11	0.0909091		2	11	0.181818			5'	8	12	0.666667		3	12	0.25		1	12	0.0833333			5'	8	12	0.666667		3	12	0.25		1	12	0.0833333
	5'	7	10	0.7		2	10	0.2		1	10	0.1			5'	6	9	0.666667		1	9	0.111111		2	9	0.222222			5'	7	9	0.777778		0	9	0		2	9	0.222222
	5'	8	9	0.888889		0	9	0		1	9	0.111111			5'	8	9	0.888889		0	9	0		1	9	0.111111			5'	9	10	0.9		1	10	0.1		0	10	0
	5'	9	12	0.75		2	12	0.166667		2	12	0.166667			5'	10	13	0.769231		0	13	0		3	13	0.230769			5'	10	11	0.909091		0	11	0		1	11	0.0909091
	5'	8	11	0.727273		3	11	0.272727		0	11	0			5'	7	10	0.7		2	10	0.2		1	10	0.1			5'	8	10	0.8		1	10	0.1		1	10	0.1
	10'	9	10	0.9	0.929596	1	10	0.1	0.03	0	10	0	0.040404		10'	9	11	0.818182	0.872399	2	11	0.181818	0.0919949	0	11	0	0.0356061		10'	8	10	0.8	0.855794	2	10	0.2	0.125873	0	10	0	0.0183333
	10'	8	9	0.888889		0	9	0		1	9	0.111111			10'	7	9	0.777778		2	9	0.222222		0	9	0			10'	8	9	0.888889		1	9	0.111111		0	9	0
	10'	8	9	0.888889		0	9	0		1	9	0.111111			10'	8	10	0.8		2	10	0.2		0	10	0			10'	8	10	0.8		2	10	0.2		0	10	0
	10'	10	11	0.909091		0	11	0		1	11	0.0909091			10'	11	12	0.916667		0	12	0		1	12	0.0833333			10'	11	12	0.916667		0	12	0		1	12	0.0833333
	10'	9	9	1		0	9	0		0	9	0			10'	9	9	1		0	9	0		0	9	0			10'	9	10	0.9		0	10	0		1	10	0.1
	10'	9	10	0.9		1	10	0.1		0	10	0			10'	10	11	0.909091		0	11	0		1	11	0.0909091			10'	11	14	0.785714		3	14	0.214286		0	14	0
	10'	10	11	0.909091		0	11	0		1	11	0.0909091			10'	9	11	0.818182		1	11	0.0909091		1	11	0.0909091			10'	11	15	0.733333		4	15	0.266667		0	15	0
	10'	9	9	1		0	9	0		0	9	0			10'	9	10	0.9		1	10	0.1		0	10	0			10'	9	10	0.9		1	10	0.1		0	10	0
	10'	8	8	1		0	8	0		0	8	0			10'	7	8	0.875		1	8	0.125		0	8	0			10'	10	12	0.833333		2	12	0.166667		0	12	0
	10'	9	10	0.9		1	10	0.1		0	10	0			10'	10	11	0.909091		0	11	0		1	11	0.0909091			10'	11	11	1		0	11	0		0	11	0
	15'	8	8	1	0.969798	0	8	0	0	0	8	0	0.030202		15'	8	9	0.888889	0.920707	1	9	0.111111	0.0333333	0	9	0	0.0459596		15'	11	13	0.846154	0.936434	2	13	0.153846	0.0544755	0	13	0	0.00909091
	15'	9	9	1		0	9	0		0	9	0			15'	9	9	1		0	9	0		0	9	0			15'	9	9	1		0	9	0		0	9	0
	15'	10	11	0.909091		0	11	0		1	11	0.0909091			15'	11	12	0.916667		0	12	0		1	12	0.0833333			15'	10	11	0.909091		0	11	0		1	11	0.0909091
	15'	10	10	1		0	10	0		0	10	0			15'	10	11	0.909091		0	11	0		1	11	0.0909091			15'	11	11	1		0	11	0		0	11	0
	15'	8	9	0.888889		0	9	0		1	9	0.111111			15'	7	9	0.777778		1	9	0.111111		1	9	0.111111			15'	10	10	1		0	10	0		0	10	0
	15'	8	8	1		0	8	0		0	8	0			15'	8	9	0.888889		1	9	0.111111		0	9	0			15'	8	10	0.8		2	10	0.2		0	10	0
	15'	9	9	1		0	9	0		0	9	0			15'	9	9	1		0	9	0		0	9	0			15'	9	10	0.9		1	10	0.1		0	10	0
	15'	9	9	1		0	9	0		0	9	0			15'	10	10	1		0	10	0		0	10	0			15'	10	11	0.909091		1	11	0.0909091		0	11	0
	15'	11	11	1		0	11	0		0	11	0			15'	11	12	0.916667		0	12	0		1	12	0.0833333			15'	12	12	1		0	12	0		0	12	0
	15'	9	10	0.9		0	10	0		1	10	0.1			15'	10	11	0.909091		0	11	0		1	11	0.0909091			15'	10	10	1		0	10	0		0	10	0
