# Supplementary material for: A virus responds instantly to the presence of the vector on the host and forms transmission morphs
Source: eLife. 2013 Jan 22;2:e00183. doi: 10.7554/eLife.00183 (PMC3552618; doi:10.7554/eLife.00183)
Supplement: Figure 5—source data 4. — Source data for Figure 5D DOI: http://dx.doi.org/10.7554/eLife.00183.024 [file elife00183s013.xls]

## Sheet: Kinetics azide
Experiment 1	Time point	No. TB Tub-	Total No.	Ratio	Average	No. TB Tub+	Total No.	Ratio	Average	No. Networks	Total No.	Ratio	Average	Experiment 2	Time point	No. TB Tub-	Total No.	Ratio	Average	No. TB Tub+	Total No.	Ratio	Average	No. Networks	Total No.	Ratio	Average	Experiment 1	Time point	No. TB Tub-	Total No.	Ratio	Average	No. TB Tub+	Total No.	Ratio	Average	No. Networks	Total No.	Ratio	Average
2011-07-12	0'	6	10	0.6	0.528376	2	10	0.2	0.125435	2	10	0.2	0.346189	2011-07-19	0'	6	12	0.5	0.509472	2	12	0.166667	0.122882	4	12	0.333333	0.367646	2011-08-16	0'	5	10	0.5	0.468838	0	10	0	0.0485354	5	10	0.5	0.482626
	0'	7	11	0.636364		1	11	0.0909091		3	11	0.272727			0'	7	12	0.583333		1	12	0.0833333		4	12	0.333333			0'	6	10	0.6		0	10	0		4	10	0.4
	0'	6	12	0.5		1	12	0.0833333		5	12	0.416667			0'	6	13	0.461538		1	13	0.0769231		6	13	0.461538			0'	5	11	0.454545		1	11	0.0909091		5	11	0.454545
	0'	8	12	0.666667		1	12	0.0833333		3	12	0.25			0'	8	14	0.571429		1	14	0.0714286		5	14	0.357143			0'	3	9	0.333333		1	9	0.111111		5	9	0.555556
	0'	4	11	0.363636		2	11	0.181818		5	11	0.454545			0'	4	10	0.4		2	10	0.2		4	10	0.4			0'	4	9	0.444444		0	9	0		5	9	0.555556
	0'	6	12	0.5		1	12	0.0833333		5	12	0.416667			0'	6	11	0.545455		1	11	0.0909091		4	11	0.363636			0'	5	10	0.5		2	10	0.2		3	10	0.3
	0'	5	9	0.555556		1	9	0.111111		3	9	0.333333			0'	5	10	0.5		1	10	0.1		4	10	0.4			0'	5	11	0.454545		0	11	0		6	11	0.545455
	0'	6	13	0.461538		2	13	0.153846		5	13	0.384615			0'	6	13	0.461538		2	13	0.153846		5	13	0.384615			0'	4	11	0.363636		0	11	0		7	11	0.636364
	0'	6	15	0.4		3	15	0.2		6	15	0.4			0'	6	14	0.428571		3	14	0.214286		5	14	0.357143			0'	7	12	0.583333		1	12	0.0833333		4	12	0.333333
	0'	9	15	0.6		1	15	0.0666667		5	15	0.333333			0'	9	14	0.642857		1	14	0.0714286		4	14	0.285714			0'	5	11	0.454545		0	11	0		6	11	0.545455
	10'	3	10	0.3	0.209084	0	10	0	0.21989	7	10	0.7	0.571026		10'	7	21	0.333333	0.165655	6	21	0.285714	0.381369	8	21	0.380952	0.452976		10'	2	10	0.2	0.202698	3	10	0.3	0.260357	5	10	0.5	0.536944
	10'	2	13	0.153846		3	13	0.230769		8	13	0.615385			10'	3	15	0.2		6	15	0.4		6	15	0.4			10'	2	14	0.142857		4	14	0.285714		8	14	0.571429
	10'	4	14	0.285714		3	14	0.214286		7	14	0.5			10'	2	14	0.142857		5	14	0.357143		7	14	0.5			10'	2	15	0.133333		4	15	0.266667		9	15	0.6
	10'	1	13	0.0769231		6	13	0.461538		6	13	0.461538			10'	2	12	0.166667		4	12	0.333333		6	12	0.5			10'	1	10	0.1		3	10	0.3		6	10	0.6
	10'	3	12	0.25		3	12	0.25		6	12	0.5			10'	2	15	0.133333		5	15	0.333333		8	15	0.533333			10'	3	10	0.3		1	10	0.1		6	10	0.6
	10'	3	12	0.25		1	12	0.0833333		8	12	0.666667			10'	3	16	0.1875		7	16	0.4375		6	16	0.375			10'	3	7	0.428571		1	7	0.142857		3	7	0.428571
	10'	2	13	0.153846		4	13	0.307692		7	13	0.538462			10'	2	15	0.133333		6	15	0.4		7	15	0.466667			10'	3	8	0.375		2	8	0.25		3	8	0.375
	10'	3	10	0.3		1	10	0.1		6	10	0.6			10'	1	20	0.05		7	20	0.35		12	20	0.6			10'	2	9	0.222222		3	9	0.333333		4	9	0.444444
	10'	2	13	0.153846		5	13	0.384615		6	13	0.461538			10'	2	12	0.166667		5	12	0.416667		5	12	0.416667			10'	1	8	0.125		1	8	0.125		6	8	0.75
	10'	2	12	0.166667		2	12	0.166667		8	12	0.666667			10'	2	14	0.142857		7	14	0.5		5	14	0.357143			10'	0	8	0		4	8	0.5		4	8	0.5
	20'	2	12	0.166667	0.148864	4	12	0.333333	0.220783	6	12	0.5	0.630354		20'	1	15	0.0666667	0.10436	6	15	0.4	0.305311	8	15	0.533333	0.590329		20'	0	6	0	0.0365079	2	6	0.333333	0.296032	4	6	0.666667	0.66746
	20'	2	11	0.181818		2	11	0.181818		7	11	0.636364			20'	2	15	0.133333		4	15	0.266667		9	15	0.6			20'	0	5	0		2	5	0.4		3	5	0.6
	20'	1	11	0.0909091		4	11	0.363636		6	11	0.545455			20'	2	17	0.117647		5	17	0.294118		10	17	0.588235			20'	0	7	0		3	7	0.428571		4	7	0.571429
	20'	1	8	0.125		1	8	0.125		6	8	0.75			20'	1	18	0.0555556		6	18	0.333333		11	18	0.611111			20'	0	5	0		2	5	0.4		3	5	0.6
	20'	2	10	0.2		2	10	0.2		6	10	0.6			20'	4	20	0.2		4	20	0.2		12	20	0.6			20'	2	9	0.222222		2	9	0.222222		5	9	0.555556
	20'	2	9	0.222222		1	9	0.111111		6	9	0.666667			20'	3	19	0.157895		5	19	0.263158		11	19	0.578947			20'	0	6	0		2	6	0.333333		4	6	0.666667
	20'	1	9	0.111111		1	9	0.111111		7	9	0.777778			20'	3	16	0.1875		4	16	0.25		9	16	0.5625			20'	0	6	0		1	6	0.166667		5	6	0.833333
	20'	2	10	0.2		2	10	0.2		6	10	0.6			20'	2	16	0.125		5	16	0.3125		9	16	0.5625			20'	0	5	0		1	5	0.2		4	5	0.8
	20'	1	11	0.0909091		2	11	0.181818		8	11	0.727273			20'	0	15	0		6	15	0.4		9	15	0.6			20'	0	6	0		2	6	0.333333		4	6	0.666667
	20'	1	10	0.1		4	10	0.4		5	10	0.5			20'	0	12	0		4	12	0.333333		8	12	0.666667			20'	1	7	0.142857		1	7	0.142857		5	7	0.714286
	30'	1	11	0.0909091	0.107114	4	11	0.363636	0.226735	6	11	0.545455	0.666151		30'	0	15	0	0.0939103	7	15	0.466667	0.310114	8	15	0.533333	0.595975		30'	0	7	0	0.0253968	2	7	0.285714	0.210476	5	7	0.714286	0.826627
	30'	2	9	0.222222		0	9	0		7	9	0.777778			30'	1	16	0.0625		7	16	0.4375		8	16	0.5			30'	0	6	0		1	6	0.166667		5	6	0.833333
	30'	2	9	0.222222		0	9	0		7	9	0.777778			30'	0	12	0		4	12	0.333333		8	12	0.666667			30'	1	7	0.142857		1	7	0.142857		5	7	0.714286
	30'	0	8	0		2	8	0.25		6	8	0.75			30'	1	12	0.0833333		4	12	0.333333		7	12	0.583333			30'	0	8	0		2	8	0.25		6	8	0.75
	30'	2	11	0.181818		4	11	0.363636		5	11	0.454545			30'	0	14	0		3	14	0.214286		11	14	0.785714			30'	0	8	0		2	8	0.25		11	8	1.375
	30'	0	10	0		4	10	0.4		6	10	0.6			30'	1	10	0.1		3	10	0.3		6	10	0.6			30'	0	9	0		3	9	0.333333		6	9	0.666667
	30'	1	10	0.1		4	10	0.4		5	10	0.5			30'	2	15	0.133333		3	15	0.2		10	15	0.666667			30'	1	9	0.111111		2	9	0.222222		6	9	0.666667
	30'	1	9	0.111111		2	9	0.222222		6	9	0.666667			30'	4	15	0.266667		2	15	0.133333		9	15	0.6			30'	0	9	0		1	9	0.111111		8	9	0.888889
	30'	1	7	0.142857		1	7	0.142857		5	7	0.714286			30'	3	13	0.230769		4	13	0.307692		6	13	0.461538			30'	0	10	0		2	10	0.2		8	10	0.8
	30'	0	8	0		1	8	0.125		7	8	0.875			30'	1	16	0.0625		6	16	0.375		9	16	0.5625			30'	0	7	0		1	7	0.142857		6	7	0.857143
	40'	0	8	0	0.0639683	0	8	0	0.129008	8	8	1	0.807024		40'	1	15	0.0666667	0.0321429	4	15	0.266667	0.222363	10	15	0.666667	0.745495		40'	0	8	0	0.0125	0	8	0	0.0436111	8	8	1	0.943889
	40'	1	10	0.1		3	10	0.3		6	10	0.6			40'	0	14	0		5	14	0.357143		9	14	0.642857			40'	0	9	0		1	9	0.111111		8	9	0.888889
	40'	0	8	0		2	8	0.25		6	8	0.75			40'	0	14	0		3	14	0.214286		11	14	0.785714			40'	1	8	0.125		0	8	0		7	8	0.875
	40'	2	7	0.285714		0	7	0		5	7	0.714286			40'	1	20	0.05		4	20	0.2		15	20	0.75			40'	0	10	0		2	10	0.2		8	10	0.8
	40'	0	6	0		0	6	0		6	6	1			40'	0	12	0		3	12	0.25		9	12	0.75			40'	0	9	0		0	9	0		9	9	1
	40'	0	5	0		0	5	0		5	5	1			40'	0	13	0		3	13	0.230769		10	13	0.769231			40'	0	9	0		0	9	0		9	9	1
	40'	1	7	0.142857		1	7	0.142857		5	7	0.714286			40'	1	14	0.0714286		4	14	0.285714		9	14	0.642857			40'	0	8	0		0	8	0		8	8	1
	40'	1	9	0.111111		2	9	0.222222		6	9	0.666667			40'	0	14	0		3	14	0.214286		11	14	0.785714			40'	0	8	0		1	8	0.125		7	8	0.875
	40'	0	8	0		3	8	0.375		5	8	0.625			40'	2	15	0.133333		2	15	0.133333		11	15	0.733333			40'	0	7	0		0	7	0		7	7	1
	40'	0	9	0		0	9	0		9	9	1			40'	0	14	0		1	14	0.0714286		13	14	0.928571			40'	0	6	0		0	6	0		6	6	1
