# Supplementary material for: A virus responds instantly to the presence of the vector on the host and forms transmission morphs
Source: eLife. 2013 Jan 22;2:e00183. doi: 10.7554/eLife.00183 (PMC3552618; doi:10.7554/eLife.00183)
Supplement: Figure 5—source data 5. — Source data for Figure 5E DOI: http://dx.doi.org/10.7554/eLife.00183.025 [file elife00183s014.xls]

## Sheet: Kinetics CO2 Reversion
Experiment 1	Condition	No. networks	Total No.	Ratio	Average	No. TB Tub-	Total No.	Ratio	Average	No. TB Tub+	Total No.	Ratio	Average	Experiment 2	Condition	No. networks	Total No.	Ratio	Average	No. TB Tub-	Total No.	Ratio	Average	No. TB Tub+	Total No.	Ratio	Average	Experiment 3	Condition	No. networks	Total No.	Ratio	Average	No. TB Tub-	Total No.	Ratio	Average	No. TB Tub+	Total No.	Ratio	Average
2011-11-03	air	2	10	0.2	0.189246	7	10	0.7	0.788254	1	10	0.1	0.0225	2011-11-10	air	2	10	0.2	0.240079	7	10	0.7	0.710635	1	10	0.1	0.0492857	2011-12-10	air	1	10	0.1	0.200523	8	10	0.8	0.750184	1	10	0.1	0.0492929
	air	1	8	0.125		7	8	0.875		0	8	0			air	2	9	0.222222		7	9	0.777778		0	9	0			air	2	10	0.2		7	10	0.7		1	10	0.1
	air	3	9	0.333333		6	9	0.666667		0	9	0			air	3	9	0.333333		6	9	0.666667		0	9	0			air	2	8	0.25		6	8	0.75		0	8	0
	air	2	9	0.222222		7	9	0.777778		0	9	0			air	2	9	0.222222		7	9	0.777778		0	9	0			air	2	10	0.2		8	10	0.8		0	10	0
	air	2	9	0.222222		7	9	0.777778		0	9	0			air	3	10	0.3		7	10	0.7		0	10	0			air	2	11	0.181818		7	11	0.636364		2	11	0.181818
	air	1	8	0.125		7	8	0.875		0	8	0			air	2	9	0.222222		7	9	0.777778		0	9	0			air	2	8	0.25		6	8	0.75		0	8	0
	air	1	8	0.125		6	8	0.75		1	8	0.125			air	1	7	0.142857		5	7	0.714286		1	7	0.142857			air	1	8	0.125		7	8	0.875		0	8	0
	air	2	7	0.285714		5	7	0.714286		0	7	0			air	2	7	0.285714		5	7	0.714286		0	7	0			air	2	6	0.333333		4	6	0.666667		0	6	0
	air	1	7	0.142857		6	7	0.857143		0	7	0			air	2	8	0.25		4	8	0.5		2	8	0.25			air	1	7	0.142857		6	7	0.857143		0	7	0
	air	1	9	0.111111		8	9	0.888889		0	9	0			air	2	9	0.222222		7	9	0.777778		0	9	0			air	2	9	0.222222		6	9	0.666667		1	9	0.111111
	co2	8	9	0.888889	0.893214	1	9	0.111111	0.090119	0	9	0	0.0166667		co2	7	9	0.777778	0.774762	2	9	0.222222	0.204127	0	9	0	0.0211111		co2	7	9	0.777778	0.841212	1	9	0.111111	0.113586	1	9	0.111111	0.045202
	co2	8	9	0.888889		1	9	0.111111		0	9	0			co2	8	10	0.8		2	10	0.2		0	10	0			co2	9	11	0.818182		2	11	0.181818		0	11	0
	co2	6	7	0.857143		1	7	0.142857		0	7	0			co2	6	7	0.857143		1	7	0.142857		0	7	0			co2	8	8	1		-2	8	-0.25		2	8	0.25
	co2	6	6	1		0	6	0		0	6	0			co2	6	7	0.857143		1	7	0.142857		0	7	0			co2	6	8	0.75		2	8	0.25		0	8	0
	co2	9	10	0.9		1	10	0.1		0	10	0			co2	7	10	0.7		3	10	0.3		0	10	0			co2	8	11	0.727273		2	11	0.181818		1	11	0.0909091
	co2	5	6	0.833333		0	6	0		1	6	0.166667			co2	5	6	0.833333		1	6	0.166667		0	6	0			co2	7	8	0.875		1	8	0.125		0	8	0
	co2	7	8	0.875		1	8	0.125		0	8	0			co2	6	9	0.666667		2	9	0.222222		1	9	0.111111			co2	8	9	0.888889		1	9	0.111111		0	9	0
	co2	8	8	1		0	8	0		0	8	0			co2	7	9	0.777778		2	9	0.222222		0	9	0			co2	7	8	0.875		1	8	0.125		0	8	0
	co2	8	9	0.888889		1	9	0.111111		0	9	0			co2	7	9	0.777778		2	9	0.222222		0	9	0			co2	9	9	1		0	9	0		0	9	0
	co2	8	10	0.8		2	10	0.2		0	10	0			co2	7	10	0.7		2	10	0.2		1	10	0.1			co2	7	10	0.7		3	10	0.3		0	10	0
	air	2	10	0.2	0.258294	8	10	0.8	0.651429	0	10	0	0.0236111		air	3	11	0.272727	0.281212	8	11	0.727273	0.69101	0	11	0	0.0277778		air	2	11	0.181818	0.230624	8	11	0.727273	0.691075	1	11	0.0909091	0.0783009
	air	3	8	0.375		4	8	0.5		1	8	0.125			air	4	10	0.4		6	10	0.6		0	10	0			air	4	11	0.363636		6	11	0.545455		1	11	0.0909091
	air	3	9	0.333333		6	9	0.666667		0	9	0			air	3	9	0.333333		6	9	0.666667		0	9	0			air	3	9	0.333333		5	9	0.555556		1	9	0.111111
	air	2	8	0.25		6	8	0.75		0	8	0			air	3	11	0.272727		8	11	0.727273		0	11	0			air	2	11	0.181818		9	11	0.818182		0	11	0
	air	2	8	0.25		6	8	0.75		0	8	0			air	1	8	0.125		7	8	0.875		0	8	0			air	1	8	0.125		6	8	0.75		1	8	0.125
	air	1	6	0.166667		5	6	0.833333		0	6	0			air	1	6	0.166667		4	6	0.666667		1	6	0.166667			air	1	7	0.142857		5	7	0.714286		1	7	0.142857
	air	3	8	0.375		5	8	0.625		0	8	0			air	3	8	0.375		5	8	0.625		0	8	0			air	2	9	0.222222		7	9	0.777778		0	9	0
	air	2	7	0.285714		5	7	0.714286		0	7	0			air	3	9	0.333333		5	9	0.555556		1	9	0.111111			air	2	9	0.222222		5	9	0.555556		2	9	0.222222
	air	2	9	0.222222		0	9	0		1	9	0.111111			air	3	9	0.333333		6	9	0.666667		0	9	0			air	3	9	0.333333		6	9	0.666667		0	9	0
	air	1	8	0.125		7	8	0.875		0	8	0			air	2	10	0.2		8	10	0.8		0	10	0			air	2	10	0.2		8	10	0.8		0	10	0
	co2	8	10	0.8	0.887103	2	10	0.2	0.0928968	0	10	0	0.02		co2	7	9	0.777778	0.776295	2	9	0.222222	0.202594	0	9	0	0.0211111		co2	7	9	0.777778	0.809628	2	9	0.222222	0.131364	0	9	0	0.0590079
	co2	6	8	0.75		2	8	0.25		0	8	0			co2	6	8	0.75		2	8	0.25		0	8	0			co2	6	8	0.75		1	8	0.125		1	8	0.125
	co2	8	8	1		0	8	0		0	8	0			co2	6	10	0.6		4	10	0.4		0	10	0			co2	7	10	0.7		3	10	0.3		0	10	0
	co2	6	7	0.857143		1	7	0.142857		0	7	0			co2	6	7	0.857143		1	7	0.142857		0	7	0			co2	6	7	0.857143		0	7	0		1	7	0.142857
	co2	8	10	0.8		1	10	0.1		1	10	0.1			co2	7	11	0.636364		4	11	0.363636		0	11	0			co2	7	11	0.636364		4	11	0.363636		0	11	0
	co2	9	10	0.9		0	10	0		1	10	0.1			co2	6	10	0.6		3	10	0.3		1	10	0.1			co2	7	10	0.7		2	10	0.2		1	10	0.1
	co2	7	8	0.875		1	8	0.125		0	8	0			co2	7	8	0.875		1	8	0.125		0	8	0			co2	7	8	0.875		1	8	0.125		0	8	0
	co2	8	8	1		0	8	0		0	8	0			co2	8	9	0.888889		1	9	0.111111		0	9	0			co2	9	9	1		-1	9	-0.111111		1	9	0.111111
	co2	8	9	0.888889		1	9	0.111111		0	9	0			co2	7	9	0.777778		1	9	0.111111		1	9	0.111111			co2	8	10	0.8		2	10	0.2		0	10	0
	co2	9	9	1		0	9	0		0	9	0			co2	9	9	1		0	9	0		0	9	0			co2	9	9	1		-1	9	-0.111111		1	9	0.111111
	air	2	9	0.222222	0.275278	7	9	0.777778	0.693611	0	9	0	0.0311111		air	3	10	0.3	0.318586	7	10	0.7	0.638081	0	10	0	0.0433333		air	4	11	0.363636	0.336667	7	11	0.636364	0.594949	0	11	0	0.0683838
	air	1	8	0.125		7	8	0.875		0	8	0			air	2	9	0.222222		7	9	0.777778		0	9	0			air	3	9	0.333333		5	9	0.555556		1	9	0.111111
	air	3	9	0.333333		5	9	0.555556		1	9	0.111111			air	3	9	0.333333		6	9	0.666667		0	9	0			air	3	10	0.3		7	10	0.7		0	10	0
	air	3	10	0.3		5	10	0.5		2	10	0.2			air	4	10	0.4		6	10	0.6		0	10	0			air	4	10	0.4		5	10	0.5		1	10	0.1
	air	2	8	0.25		6	8	0.75		0	8	0			air	2	9	0.222222		5	9	0.555556		2	9	0.222222			air	3	9	0.333333		6	9	0.666667		0	9	0
	air	3	9	0.333333		6	9	0.666667		0	9	0			air	3	10	0.3		7	10	0.7		0	10	0			air	3	10	0.3		7	10	0.7		0	10	0
	air	2	9	0.222222		7	9	0.777778		0	9	0			air	4	9	0.444444		4	9	0.444444		1	9	0.111111			air	4	10	0.4		5	10	0.5		1	10	0.1
	air	3	10	0.3		7	10	0.7		0	10	0			air	3	10	0.3		7	10	0.7		0	10	0			air	4	11	0.363636		5	11	0.454545		2	11	0.181818
	air	3	9	0.333333		6	9	0.666667		0	9	0			air	4	11	0.363636		7	11	0.636364		0	11	0			air	3	11	0.272727		7	11	0.636364		1	11	0.0909091
	air	3	9	0.333333		6	9	0.666667		0	9	0			air	3	10	0.3		6	10	0.6		1	10	0.1			air	3	10	0.3		6	10	0.6		1	10	0.1
