# Supplementary material for: A virus responds instantly to the presence of the vector on the host and forms transmission morphs
Source: eLife. 2013 Jan 22;2:e00183. doi: 10.7554/eLife.00183 (PMC3552618; doi:10.7554/eLife.00183)
Supplement: Figure 5—source data 6. — Source data for Figure 5F DOI: http://dx.doi.org/10.7554/eLife.00183.026 [file elife00183s015.xls]

## Sheet: Kinetics Azide Recovery
Experiment 1	Condition	TB Tub-	Total No.	Ratio	Average	TB Tub+	Total No.	Ratio	Average	Nets	Total No.	Ratio	Average	Experiment 2	TB Tub-	Total No.	Ratio	Average	TB Tub+	Total No.	Ratio	Average	Nets	Total No.	Ratio	Average	Experiment 3	TB Tub-	Total No.	Ratio	Average	TB Tub+	Total No.	Ratio	Average	Nets	Total No.	Ratio	Average
	Azide	0	16	0	0.00625	0	16	0	0.0114379	16	16	1	0.982312		1	15	0.0666667	0.0321429	4	15	0.266667	0.222363	10	15	0.666667	0.745495		0	8	0	0.0125	0	8	0	0.0436111	8	8	1	0.943889
	Azide	0	18	0		0	18	0		18	18	1			0	14	0		5	14	0.357143		9	14	0.642857			0	9	0		1	9	0.111111		8	9	0.888889
	Azide	0	15	0		0	15	0		15	15	1			0	14	0		3	14	0.214286		11	14	0.785714			1	8	0.125		0	8	0		7	8	0.875
	Azide	0	18	0		0	18	0		18	18	1			1	20	0.05		4	20	0.2		15	20	0.75			0	10	0		2	10	0.2		8	10	0.8
	Azide	0	18	0		1	18	0.0555556		17	18	0.944444			0	12	0		3	12	0.25		9	12	0.75			0	9	0		0	9	0		9	9	1
	Azide	0	17	0		0	17	0		17	17	1			0	13	0		3	13	0.230769		10	13	0.769231			0	9	0		0	9	0		9	9	1
	Azide	0	18	0		0	18	0		18	18	1			1	14	0.0714286		4	14	0.285714		9	14	0.642857			0	8	0		0	8	0		8	8	1
	Azide	1	16	0.0625		0	16	0		15	16	0.9375			0	14	0		3	14	0.214286		11	14	0.785714			0	8	0		1	8	0.125		7	8	0.875
	Azide	0	18	0		0	18	0		18	18	1			2	15	0.133333		2	15	0.133333		11	15	0.733333			0	7	0		0	7	0		7	7	1
	Azide	0	17	0		1	17	0.0588235		16	17	0.941176			0	14	0		1	14	0.0714286		13	14	0.928571			0	6	0		0	6	0		6	6	1
	Rediluted	2	10	0.2	0.244078	3	10	0.3	0.157131	5	10	0.5	0.598791		2	10	0.2	0.273349	3	10	0.3	0.241298	5	10	0.5	0.485354		4	12	0.333333	0.298842	3	12	0.25	0.248512	5	12	0.416667	0.452646
	Rediluted	1	9	0.111111		2	9	0.222222		6	9	0.666667			3	13	0.230769		4	13	0.307692		6	13	0.461538			2	9	0.222222		2	9	0.222222		5	9	0.555556
	Rediluted	3	13	0.230769		1	13	0.0769231		9	13	0.692308			4	9	0.444444		1	9	0.111111		4	9	0.444444			3	10	0.3		2	10	0.2		5	10	0.5
	Rediluted	3	14	0.214286		2	14	0.142857		9	14	0.642857			3	11	0.272727		3	11	0.272727		5	11	0.454545			5	13	0.384615		2	13	0.153846		6	13	0.461538
	Rediluted	3	15	0.2		2	15	0.133333		10	15	0.666667			3	13	0.230769		2	13	0.153846		8	13	0.615385			4	11	0.363636		3	11	0.272727		4	11	0.363636
	Rediluted	2	14	0.142857		3	14	0.214286		9	14	0.642857			4	13	0.307692		3	13	0.230769		6	13	0.461538			3	9	0.333333		2	9	0.222222		4	9	0.444444
	Rediluted	5	13	0.384615		1	13	0.0769231		7	13	0.538462			2	12	0.166667		4	12	0.333333		6	12	0.5			3	10	0.3		3	10	0.3		4	10	0.4
	Rediluted	3	15	0.2		3	15	0.2		9	15	0.6			4	13	0.307692		3	13	0.230769		6	13	0.461538			2	12	0.166667		4	12	0.333333		6	12	0.5
	Rediluted	5	14	0.357143		1	14	0.0714286		8	14	0.571429			3	11	0.272727		3	11	0.272727		5	11	0.454545			2	10	0.2		3	10	0.3		5	10	0.5
	Rediluted	6	15	0.4		2	15	0.133333		7	15	0.466667			3	10	0.3		2	10	0.2		5	10	0.5			5	13	0.384615		3	13	0.230769		5	13	0.384615
