# Supplementary material for: A virus responds instantly to the presence of the vector on the host and forms transmission morphs
Source: eLife. 2013 Jan 22;2:e00183. doi: 10.7554/eLife.00183 (PMC3552618; doi:10.7554/eLife.00183)
Supplement: Figure 6—source data 3. — Confocal single section and acquisition parameters for Figure 6C. DOI: http://dx.doi.org/10.7554/eLife.00183.030 [file elife00183s018.zip]

Archive with 3 entries (3 files):
- F_6C.jpg
- F_6C_info.jpg
- Readme.txt
