# Supplementary material for: A virus responds instantly to the presence of the vector on the host and forms transmission morphs
Source: eLife. 2013 Jan 22;2:e00183. doi: 10.7554/eLife.00183 (PMC3552618; doi:10.7554/eLife.00183)
Supplement: Figure 6—source data 4. — Source data for Figure 6D. DOI: http://dx.doi.org/10.7554/eLife.00183.031 [file elife00183s019.xls]

## Sheet: P4 Distribution
Experiment 1	Condition	Cells with P4 in inclusions	Total number of cells	Ratio	Cells with P4 nets	Total number of cells	Ratio	Experiment 2	Condition	Cells with P4 in inclusions	Total number of cells	Ratio	Cells with P4 nets	Total number of cells	Ratio	Experiment 3	Condition	Cells with P4 in inclusions	Total number of cells	Ratio	Cells with P4 nets	Total number of cells	Ratio
2012-06-26	Control	10	10	1	0	10	0	2012-07-03	Control	9	11	0.818182	2	11	0.181818	2012-07-10	Control	9	13	0.692308	4	13	0.307692
	Control	11	11	1	0	11	0		Control	12	13	0.923077	1	13	0.0769231		Control	12	14	0.857143	2	14	0.142857
	Control	11	11	1	0	11	0		Control	10	11	0.909091	1	11	0.0909091		Control	11	12	0.916667	1	12	0.0833333
	Control	14	15	0.933333	1	15	0.0666667		Control	13	14	0.928571	1	14	0.0714286		Control	9	12	0.75	3	12	0.25
	Control	15	16	0.9375	1	16	0.0625		Control	16	18	0.888889	3	12	0.25		Control	15	16	0.9375	1	16	0.0625
	Control	15	17	0.882353	2	17	0.117647		Control	15	17	0.882353	2	17	0.117647		Control	16	17	0.941176	1	17	0.0588235
	Control	18	18	1	0	18	0		Control	16	19	0.842105	3	19	0.157895		Control	15	17	0.882353	2	17	0.117647
	Control	16	18	0.888889	2	18	0.111111		Control	16	18	0.888889	2	18	0.111111		Control	17	19	0.894737	2	19	0.105263
	Control	15	15	1	0	15	0		Control	15	16	0.9375	1	16	0.0625		Control	15	16	0.9375	1	16	0.0625
	Control	14	15	0.933333	1	15	0.0666667		Control	14	15	0.933333	1	15	0.0666667		Control	14	15	0.933333	1	15	0.0666667
	CO2	1	14	0.0714286	13	14	0.928571		CO2	0	14	0	14	14	1		CO2	0	13	0	13	13	1
	CO2	0	14	0	14	14	1		CO2	1	13	0.0769231	12	13	0.923077		CO2	2	14	0.142857	12	14	0.857143
	CO2	0	15	0	15	15	1		CO2	1	14	0.0714286	13	14	0.928571		CO2	1	14	0.0714286	13	14	0.928571
	CO2	0	12	0	12	12	1		CO2	0	11	0	11	11	1		CO2	1	13	0.0769231	12	13	0.923077
	CO2	1	16	0.0625	15	16	0.9375		CO2	2	15	0.133333	13	15	0.866667		CO2	0	15	0	15	15	1
	CO2	0	11	0	11	11	1		CO2	0	9	0	9	9	1		CO2	1	11	0.0909091	10	11	0.909091
	CO2	0	14	0	14	14	1		CO2	0	12	0	12	12	1		CO2	0	13	0	13	13	1
	CO2	2	14	0.142857	12	14	0.857143		CO2	1	15	0.0666667	14	15	0.933333		CO2	0	14	0	14	14	1
	CO2	0	18	0	18	18	1		CO2	0	16	0	16	16	1		CO2	1	19	0.0526316	18	19	0.947368
	CO2	1	17	0.0588235	16	17	0.941176		CO2	1	17	0.0588235	16	17	0.941176		CO2	1	16	0.0625	15	16	0.9375
	azide	1	7	0.142857	6	7	0.857143		azide	1	8	0.125	7	8	0.875		azide	0	9	0	9	9	1
	azide	0	16	0	16	16	1		azide	0	15	0	15	15	1		azide	1	16	0.0625	15	16	0.9375
	azide	1	16	0.0625	15	16	0.9375		azide	2	16	0.125	14	16	0.875		azide	0	16	0	16	16	1
	azide	0	16	0	16	16	1		azide	1	14	0.0714286	13	14	0.928571		azide	2	15	0.133333	13	15	0.866667
	azide	1	13	0.0769231	12	13	0.923077		azide	0	14	0	14	14	1		azide	0	14	0	14	14	1
	azide	1	13	0.0769231	12	13	0.923077		azide	0	12	0	12	12	1		azide	1	14	0.0714286	13	14	0.928571
	azide	1	12	0.0833333	11	12	0.916667		azide	1	13	0.0769231	12	13	0.923077		azide	0	13	0	13	13	1
	azide	2	13	0.153846	11	13	0.846154		azide	1	14	0.0714286	13	14	0.928571		azide	1	13	0.0769231	12	13	0.923077
	azide	0	11	0	11	11	1		azide	0	10	0	10	10	1		azide	0	8	0	8	8	1
	azide	0	13	0	13	13	1		azide	0	11	0	11	11	1		azide	0	13	0	13	13	1
