# Supplementary material for: A virus responds instantly to the presence of the vector on the host and forms transmission morphs
Source: eLife. 2013 Jan 22;2:e00183. doi: 10.7554/eLife.00183 (PMC3552618; doi:10.7554/eLife.00183)
Supplement: Figure 8—source data 1. — Confocal single sections and acquisition parameters for Figure 8A. DOI: http://dx.doi.org/10.7554/eLife.00183.034 [file elife00183s020.zip]

Archive with 53 entries (53 files):
- F_8A_Info.jpg
- F8A_z00.jpg
- F8A_z01.jpg
- F8A_z02.jpg
- F8A_z03.jpg
- F8A_z04.jpg
- F8A_z05.jpg
- F8A_z06.jpg
- F8A_z07.jpg
- F8A_z08.jpg
- F8A_z09.jpg
- F8A_z10.jpg
- F8A_z11.jpg
- F8A_z12.jpg
- F8A_z13.jpg
- F8A_z14.jpg
- F8A_z15.jpg
- F8A_z16.jpg
- F8A_z17.jpg
- F8A_z18.jpg
- F8A_z19.jpg
- F8A_z20.jpg
- F8A_z21.jpg
- F8A_z22.jpg
- F8A_z23.jpg
- F8A_z24.jpg
- F8A_z25.jpg
- F8A_z26.jpg
- F8A_z27.jpg
- F8A_z28.jpg
- F8A_z29.jpg
- F8A_z30.jpg
- F8A_z31.jpg
- F8A_z32.jpg
- F8A_z33.jpg
- F8A_z34.jpg
- F8A_z35.jpg
- F8A_z36.jpg
- F8A_z37.jpg
- F8A_z38.jpg
- F8A_z39.jpg
- F8A_z40.jpg
- F8A_z41.jpg
- F8A_z42.jpg
- F8A_z43.jpg
- F8A_z44.jpg
- F8A_z45.jpg
- F8A_z46.jpg
- F8A_z47.jpg
- F8A_z48.jpg
- F8A_z49.jpg
- F8A_z50.jpg
- Readme.txt
