# Supplementary material for: A virus responds instantly to the presence of the vector on the host and forms transmission morphs
Source: eLife. 2013 Jan 22;2:e00183. doi: 10.7554/eLife.00183 (PMC3552618; doi:10.7554/eLife.00183)
Supplement: Figure 8—source data 2. — Confocal single sections and acquisition parameters for Figure 8B. DOI: http://dx.doi.org/10.7554/eLife.00183.035 [file elife00183s021.zip]

Archive with 55 entries (55 files):
- F_8B_Info.jpg
- F_8B_z00.jpg
- F_8B_z01.jpg
- F_8B_z02.jpg
- F_8B_z03.jpg
- F_8B_z04.jpg
- F_8B_z05.jpg
- F_8B_z06.jpg
- F_8B_z07.jpg
- F_8B_z08.jpg
- F_8B_z09.jpg
- F_8B_z10.jpg
- F_8B_z11.jpg
- F_8B_z12.jpg
- F_8B_z13.jpg
- F_8B_z14.jpg
- F_8B_z15.jpg
- F_8B_z16.jpg
- F_8B_z17.jpg
- F_8B_z18.jpg
- F_8B_z19.jpg
- F_8B_z20.jpg
- F_8B_z21.jpg
- F_8B_z22.jpg
- F_8B_z23.jpg
- F_8B_z24.jpg
- F_8B_z25.jpg
- F_8B_z26.jpg
- F_8B_z27.jpg
- F_8B_z28.jpg
- F_8B_z29.jpg
- F_8B_z30.jpg
- F_8B_z31.jpg
- F_8B_z32.jpg
- F_8B_z33.jpg
- F_8B_z34.jpg
- F_8B_z35.jpg
- F_8B_z36.jpg
- F_8B_z37.jpg
- F_8B_z38.jpg
- F_8B_z39.jpg
- F_8B_z40.jpg
- F_8B_z41.jpg
- F_8B_z42.jpg
- F_8B_z43.jpg
- F_8B_z44.jpg
- F_8B_z45.jpg
- F_8B_z46.jpg
- F_8B_z47.jpg
- F_8B_z48.jpg
- F_8B_z49.jpg
- F_8B_z50.jpg
- F_8B_z51.jpg
- F_8B_z52.jpg
- Readme.txt
