# Supplementary material for: A virus responds instantly to the presence of the vector on the host and forms transmission morphs
Source: eLife. 2013 Jan 22;2:e00183. doi: 10.7554/eLife.00183 (PMC3552618; doi:10.7554/eLife.00183)
Supplement: Figure 8—source data 3. — Confocal single sections and acquisition parameters for Figure 8D. DOI: http://dx.doi.org/10.7554/eLife.00183.036 [file elife00183s022.zip]

Archive with 207 entries (207 files):
- F_8D_0info.jpg
- F_8D_blue_z00.jpg
- F_8D_blue_z01.jpg
- F_8D_blue_z02.jpg
- F_8D_blue_z03.jpg
- F_8D_blue_z04.jpg
- F_8D_blue_z05.jpg
- F_8D_blue_z06.jpg
- F_8D_blue_z07.jpg
- F_8D_blue_z08.jpg
- F_8D_blue_z09.jpg
- F_8D_blue_z10.jpg
- F_8D_blue_z11.jpg
- F_8D_blue_z12.jpg
- F_8D_blue_z13.jpg
- F_8D_blue_z14.jpg
- F_8D_blue_z15.jpg
- F_8D_blue_z16.jpg
- F_8D_blue_z17.jpg
- F_8D_blue_z18.jpg
- F_8D_blue_z19.jpg
- F_8D_blue_z20.jpg
- F_8D_blue_z21.jpg
- F_8D_blue_z22.jpg
- F_8D_blue_z23.jpg
- F_8D_blue_z24.jpg
- F_8D_blue_z25.jpg
- F_8D_blue_z26.jpg
- F_8D_blue_z27.jpg
- F_8D_blue_z28.jpg
- F_8D_blue_z29.jpg
- F_8D_blue_z30.jpg
- F_8D_blue_z31.jpg
- F_8D_blue_z32.jpg
- F_8D_blue_z33.jpg
- F_8D_blue_z34.jpg
- F_8D_blue_z35.jpg
- F_8D_blue_z36.jpg
- F_8D_blue_z37.jpg
- F_8D_blue_z38.jpg
- F_8D_blue_z39.jpg
- F_8D_blue_z40.jpg
- F_8D_blue_z41.jpg
- F_8D_blue_z42.jpg
- F_8D_blue_z43.jpg
- F_8D_blue_z44.jpg
- F_8D_blue_z45.jpg
- F_8D_blue_z46.jpg
- F_8D_blue_z47.jpg
- F_8D_blue_z48.jpg
- F_8D_blue_z49.jpg
- F_8D_blue_z50.jpg
- F_8D_blue_z51.jpg
- F_8D_blue_z52.jpg
- F_8D_blue_z53.jpg
- F_8D_blue_z54.jpg
- F_8D_blue_z55.jpg
- F_8D_blue_z56.jpg
- F_8D_blue_z57.jpg
- F_8D_blue_z58.jpg
- F_8D_blue_z59.jpg
- F_8D_blue_z60.jpg
- F_8D_blue_z61.jpg
- F_8D_blue_z62.jpg
- F_8D_blue_z63.jpg
- F_8D_blue_z64.jpg
- F_8D_blue_z65.jpg
- F_8D_blue_z66.jpg
- F_8D_blue_z67.jpg
- F_8D_blue_z68.jpg
- F_8D_blue_z69.jpg
- F_8D_blue_z70.jpg
- F_8D_blue_z71.jpg
- F_8D_blue_z72.jpg
- F_8D_blue_z73.jpg
- F_8D_blue_z74.jpg
- F_8D_blue_z75.jpg
- F_8D_blue_z76.jpg
- F_8D_blue_z77.jpg
- F_8D_blue_z78.jpg
- F_8D_blue_z79.jpg
- F_8D_blue_z80.jpg
- F_8D_blue_z81.jpg
- F_8D_blue_z82.jpg
- F_8D_blue_z83.jpg
- F_8D_blue_z84.jpg
- F_8D_blue_z85.jpg
- F_8D_blue_z86.jpg
- F_8D_blue_z87.jpg
- F_8D_blue_z88.jpg
- F_8D_blue_z89.jpg
- F_8D_blue_z90.jpg
- F_8D_blue_z91.jpg
- F_8D_blue_z92.jpg
- F_8D_blue_z93.jpg
- F_8D_blue_z94.jpg
- F_8D_blue_z95.jpg
- F_8D_blue_z96.jpg
- F_8D_blue_z97.jpg
- F_8D_blue_z98.jpg
- F_8D_blue_z99.jpg
- F_8D_blue_z100.jpg
- F_8D_blue_z101.jpg
- F_8D_z00.jpg
- F_8D_z01.jpg
- F_8D_z02.jpg
- F_8D_z03.jpg
- F_8D_z04.jpg
- F_8D_z05.jpg
- F_8D_z06.jpg
- F_8D_z07.jpg
- F_8D_z08.jpg
- F_8D_z09.jpg
- F_8D_z10.jpg
- F_8D_z11.jpg
- F_8D_z12.jpg
- F_8D_z13.jpg
- F_8D_z14.jpg
- F_8D_z15.jpg
- F_8D_z16.jpg
- F_8D_z17.jpg
- F_8D_z18.jpg
- F_8D_z19.jpg
- F_8D_z20.jpg
- F_8D_z21.jpg
- F_8D_z22.jpg
- F_8D_z23.jpg
- F_8D_z24.jpg
- F_8D_z25.jpg
- F_8D_z26.jpg
- F_8D_z27.jpg
- F_8D_z28.jpg
- F_8D_z29.jpg
- F_8D_z30.jpg
- F_8D_z31.jpg
- F_8D_z32.jpg
- F_8D_z33.jpg
- F_8D_z34.jpg
- F_8D_z35.jpg
- F_8D_z36.jpg
- F_8D_z37.jpg
- F_8D_z38.jpg
- F_8D_z39.jpg
- F_8D_z40.jpg
- F_8D_z41.jpg
- F_8D_z42.jpg
- F_8D_z43.jpg
- F_8D_z44.jpg
- F_8D_z45.jpg
- F_8D_z46.jpg
- F_8D_z47.jpg
- F_8D_z48.jpg
- F_8D_z49.jpg
- F_8D_z50.jpg
- F_8D_z51.jpg
- F_8D_z52.jpg
- F_8D_z53.jpg
- F_8D_z54.jpg
- F_8D_z55.jpg
- F_8D_z56.jpg
- F_8D_z57.jpg
- F_8D_z58.jpg
- F_8D_z59.jpg
- F_8D_z60.jpg
- F_8D_z61.jpg
- F_8D_z62.jpg
- F_8D_z63.jpg
- F_8D_z64.jpg
- F_8D_z65.jpg
- F_8D_z66.jpg
- F_8D_z67.jpg
- F_8D_z68.jpg
- F_8D_z69.jpg
- F_8D_z70.jpg
- F_8D_z71.jpg
- F_8D_z72.jpg
- F_8D_z73.jpg
- F_8D_z74.jpg
- F_8D_z75.jpg
- F_8D_z76.jpg
- F_8D_z77.jpg
- F_8D_z78.jpg
- F_8D_z79.jpg
- F_8D_z80.jpg
- F_8D_z81.jpg
- F_8D_z82.jpg
- F_8D_z83.jpg
- F_8D_z84.jpg
- F_8D_z85.jpg
- F_8D_z86.jpg
- F_8D_z87.jpg
- F_8D_z88.jpg
- F_8D_z89.jpg
- F_8D_z90.jpg
- F_8D_z91.jpg
- F_8D_z92.jpg
- F_8D_z93.jpg
- F_8D_z94.jpg
- F_8D_z95.jpg
- F_8D_z96.jpg
- F_8D_z97.jpg
- F_8D_z98.jpg
- F_8D_z99.jpg
- F_8D_z100.jpg
- F_8D_z101.jpg
- F_8D_Info.jpg
- Readme.txt
