# Supplementary material for: A virus responds instantly to the presence of the vector on the host and forms transmission morphs
Source: eLife. 2013 Jan 22;2:e00183. doi: 10.7554/eLife.00183 (PMC3552618; doi:10.7554/eLife.00183)
Supplement: Figure 8—source data 4. — Source data for Figure 8E. DOI: http://dx.doi.org/10.7554/eLife.00183.037 [file elife00183s023.xls]

## Sheet: 15' aphid infestation
Experiment 1	Condition	Number	Experiment 2	Condition	Number	Experiment 3	Condition	Number
2011-10-08	0-15um TB Tub+	10	2011-10-15	0-15um TB Tub+	22	2011-12-02	0-15um TB Tub+	6
	0-15um Net	6		0-15um Net	13		0-15um Net	3
	0-15um TB Tub-	34		0-15um TB Tub-	35		0-15um TB Tub-	25
	0-15um Total Number	50		0-15um Total Number	70		0-15um Total Number	34
	Ratio 0-15um TB Tub+	0.68		Ratio 0-15um TB Tub+	0.5		Ratio 0-15um TB Tub+	0.735294
	Ratio 0-15um Net	0.2		Ratio 0-15um Net	0.314286		Ratio 0-15um Net	0.176471
	Ratio 0-15um TB Tub-	0.12		Ratio 0-15um TB Tub-	0.185714		Ratio 0-15um TB Tub-	0.0882353
	15-100um TB Tub+	0		15-100um TB Tub+	2		15-100um TB Tub+	2
	15-100um Net	1		15-100um Net	2		15-100um Net	1
	15-100um TB Tub-	286		15-100um TB Tub-	365		15-100um TB Tub-	156
	15-100um Total Number	287		15-100um Total Number	369		15-100um Total Number	159
	Ratio 15-100um TB Tub+	0.996516		Ratio 15-100um TB Tub+	0.98916		Ratio 15-100um TB Tub+	0.981132
	Ratio 15-100um Net	0		Ratio 15-100um Net	0.00542005		Ratio 15-100um Net	0.0125786
	Ratio 15-100um TB Tub-	0.00348432		Ratio 15-100um TB Tub-	0.00542005		Ratio 15-100um TB Tub-	0.00628931

## Sheet: Aphids removed
Experiment 1	Condition	Number	Experiment 2	Condition	Number	Experiment 3	Condition	Number
2011-10-08	0-15um TB Tub+	0	2011-10-15	0-15um TB Tub+	1	2011-12-02	0-15um TB Tub+	2
	0-15um Net	1		0-15um Net	0		0-15um Net	0
	0-15um TB Tub-	13		0-15um TB Tub-	14		0-15um TB Tub-	13
	0-15um Total Number	14		0-15um Total Number	15		0-15um Total Number	15
	Ratio 0-15um TB Tub+	0.928571		Ratio 0-15um TB Tub+	0.933333		Ratio 0-15um TB Tub+	0.866667
	Ratio 0-15um Net	0		Ratio 0-15um Net	0.0666667		Ratio 0-15um Net	0.133333
	Ratio 0-15um TB Tub-	0.0714286		Ratio 0-15um TB Tub-	0		Ratio 0-15um TB Tub-	0
	15-100um TB Tub+	0		15-100um TB Tub+	0		15-100um TB Tub+	0
	15-100um Net	0		15-100um Net	1		15-100um Net	0
	15-100um TB Tub-	38		15-100um TB Tub-	48		15-100um TB Tub-	63
	15-100um Total Number	38		15-100um Total Number	49		15-100um Total Number	63
	Ratio 15-100um TB Tub+	1		Ratio 15-100um TB Tub+	0.979592		Ratio 15-100um TB Tub+	1
	Ratio 15-100um Net	0		Ratio 15-100um Net	0		Ratio 15-100um Net	0
	Ratio 15-100um TB Tub-	0		Ratio 15-100um TB Tub-	0.0204082		Ratio 15-100um TB Tub-	0
