# Supplementary material for: A virus responds instantly to the presence of the vector on the host and forms transmission morphs
Source: eLife. 2013 Jan 22;2:e00183. doi: 10.7554/eLife.00183 (PMC3552618; doi:10.7554/eLife.00183)
Supplement: Figure 9—source data 1. — Source data for Figure 9A. DOI: http://dx.doi.org/10.7554/eLife.00183.039 [file elife00183s024.xls]

## Sheet: Azide Protoplasts
Date	Experiment	Condition	Transmission	Average
2011-06-22	1	Control	0.208333	0.318182
2011-06-22	1	Control	0.291667
2011-06-22	1	Control	0.454545
2011-06-22	1	Azide	0.541667	0.379227
2011-06-22	1	Azide	0.291667
2011-06-22	1	Azide	0.304348
2010-07-13	2	Control	0.347826	0.435386
2010-07-13	2	Control	0.333333
2010-07-13	2	Control	0.625
2010-07-13	2	Azide	0.5	0.652778
2010-07-13	2	Azide	0.791667
2010-07-13	2	Azide	0.666667
2010-07-27	3	Control	0.125	0.182971
2010-07-27	3	Control	0.25
2010-07-27	3	Control	0.173913
2010-07-27	3	Azide	0.333333	0.402778
2010-07-27	3	Azide	0.416667
2010-07-27	3	Azide	0.458333
2010-09-09	4	Control	0.166667	0.333333
2010-09-09	4	Control	0.458333
2010-09-09	4	Control	0.375
2010-09-09	4	Azide	0.545455	0.467446
2010-09-09	4	Azide	0.291667
2010-09-09	4	Azide	0.565217
2011-03-15	5	Control	0.208333	0.118783
2011-03-15	5	Control	0.136364
2011-03-15	5	Control	0
2011-03-15	5	Control	0.130435
2011-03-15	5	Azide	0.375	0.389493
2011-03-15	5	Azide	0.583333
2011-03-15	5	Azide	0.391304
2011-03-15	5	Azide	0.208333
