# Supplementary material for: A virus responds instantly to the presence of the vector on the host and forms transmission morphs
Source: eLife. 2013 Jan 22;2:e00183. doi: 10.7554/eLife.00183 (PMC3552618; doi:10.7554/eLife.00183)
Supplement: Figure 9—source data 2. — Source data for Figure 9B. DOI: http://dx.doi.org/10.7554/eLife.00183.040 [file elife00183s025.xls]

## Sheet: Azide Membrane
Date	Experiment	Condition	Transmission
2011-05-03	1	Control	0.125
2011-05-03	1	Control	0.375
2011-05-03	1	Control	0.291667
2011-05-03	1	Azide	0.125
2011-05-03	1	Azide	0.375
2011-05-03	1	Azide	0.0833333
