# Supplementary material for: A virus responds instantly to the presence of the vector on the host and forms transmission morphs
Source: eLife. 2013 Jan 22;2:e00183. doi: 10.7554/eLife.00183 (PMC3552618; doi:10.7554/eLife.00183)
Supplement: Figure 9—source data 3. — Source data for Figure 9C. DOI: http://dx.doi.org/10.7554/eLife.00183.041 [file elife00183s026.xls]

## Sheet: Azide Viability
Date	Experiment	Condition	Viability
2012-05-30	1	Water	0.469945
2012-05-30	1	Water	0.518367
2012-05-30	1	Water	0.464912
2012-05-30	1	Water	0.510989
2012-05-30	1	Water	0.644654
2012-05-30	1	Water	0.434066
2012-05-30	1	Azide	0.363057
2012-05-30	1	Azide	0.484694
2012-05-30	1	Azide	0.297521
2012-05-30	1	Azide	0.357724
2012-05-30	1	Azide	0.411348
2012-05-30	1	Azide	0.484694
2012-10-30	2	Water	0.625
2012-10-30	2	Water	0.66087
2012-10-30	2	Water	0.909091
2012-10-30	2	Water	0.838235
2012-10-30	2	Water	0.776596
2012-10-30	2	Water	0.857143
2012-10-30	2	Azide	0.885714
2012-10-30	2	Azide	0.787234
2012-10-30	2	Azide	0.753425
2012-10-30	2	Azide	0.666667
2012-10-30	2	Azide	0.617021
2012-10-30	2	Azide	0.719512
