# Supplementary material for: A virus responds instantly to the presence of the vector on the host and forms transmission morphs
Source: eLife. 2013 Jan 22;2:e00183. doi: 10.7554/eLife.00183 (PMC3552618; doi:10.7554/eLife.00183)
Supplement: Figure 9—source data 4. — Source data for Figure 9D. DOI: http://dx.doi.org/10.7554/eLife.00183.042 [file elife00183s027.xls]

## Sheet: Heat Shock
Date	Experiment	Condition	Transmission		Date	Experiment	Condition	Transmission
2011-08-10	1	Control	0.5		2011-08-17	2011-08-17	Control	0.708333
2011-08-10	1	Control	0.541667		2011-08-17	2011-08-17	Control	0.708333
2011-08-10	1	Control	0.75		2011-08-17	2011-08-17	Control	0.25
2011-08-10	1	Control	0.791667		2011-08-17	2011-08-17	Control	0.666667
2011-08-10	1	Control	0.541667		2011-08-17	2011-08-17	Control	0.458333
2011-08-10	1	Control	0.541667		2011-08-17	2011-08-17	Control	0.75
2011-08-10	1	Heat Shock	0.625		2011-08-17	2011-08-17	Heat Shock	0.416667
2011-08-10	1	Heat Shock	0.708333		2011-08-17	2011-08-17	Heat Shock	0.565217
2011-08-10	1	Heat Shock	0.75		2011-08-17	2011-08-17	Heat Shock	0.478261
2011-08-10	1	Heat Shock	0.625		2011-08-17	2011-08-17	Heat Shock	0.416667
2011-08-10	1	Heat Shock	0.5		2011-08-17	2011-08-17	Heat Shock	0.541667
2011-08-10	1	Heat Shock	0.608696		2011-08-17	2011-08-17	Heat Shock	0.5
