# Supplementary material for: A virus responds instantly to the presence of the vector on the host and forms transmission morphs
Source: eLife. 2013 Jan 22;2:e00183. doi: 10.7554/eLife.00183 (PMC3552618; doi:10.7554/eLife.00183)
Supplement: Figure 9—source data 5. — Source data for Figure 9E. DOI: http://dx.doi.org/10.7554/eLife.00183.043 [file elife00183s028.xls]

## Sheet: CO2 Plant Transmission
Date	Experiment	Condition	Transmission		Date	Experiment	Condition	Transmission		Date	Experiment	Condition	Transmission
2011-11-23	1	Control	0.1		2011-11-30	2	Control	0.166667		2011-12-21	3	Control	0.166667
2011-11-23	1	Control	0.166667		2011-11-30	2	Control	0.166667		2011-12-21	3	Control	0.272727
2011-11-23	1	Control	0.0416667		2011-11-30	2	Control	0.0416667		2011-12-21	3	Control	0.0833333
2011-11-23	1	Control	0.208333		2011-11-30	2	Control	0.25		2011-12-21	3	Control	0.0416667
2011-11-23	1	Control			2011-11-30	2	Control	0.208333		2011-12-21	3	Control	0.125
2011-11-23	1	Control			2011-11-30	2	Control	0.125		2011-12-21	3	Control	0.208333
2011-11-23	1	CO2	0.0434783		2011-11-30	2	CO2	0.130435		2011-12-21	3	CO2	0.333333
2011-11-23	1	CO2	0.291667		2011-11-30	2	CO2	0.208333		2011-12-21	3	CO2	0.416667
2011-11-23	1	CO2	0.125		2011-11-30	2	CO2	0.208333		2011-12-21	3	CO2	0.458333
2011-11-23	1	CO2	0.291667		2011-11-30	2	CO2	0.304348		2011-12-21	3	CO2	0.291667
2011-11-23	1	CO2			2011-11-30	2	CO2	0.217391		2011-12-21	3	CO2	0.0833333
2011-11-23	1	CO2			2011-11-30	2	CO2	0.208333		2011-12-21	3	CO2	0.375
