# Supplementary material for: A virus responds instantly to the presence of the vector on the host and forms transmission morphs
Source: eLife. 2013 Jan 22;2:e00183. doi: 10.7554/eLife.00183 (PMC3552618; doi:10.7554/eLife.00183)
Supplement: Figure 9—source data 6. — Confocal single sections and acquisition parameters for Figure 9F. DOI: http://dx.doi.org/10.7554/eLife.00183.044 [file elife00183s029.zip]

Archive with 39 entries (39 files):
- F_9F_info.jpg
- F_9F_z00.jpg
- F_9F_z01.jpg
- F_9F_z02.jpg
- F_9F_z03.jpg
- F_9F_z04.jpg
- F_9F_z05.jpg
- F_9F_z06.jpg
- F_9F_z07.jpg
- F_9F_z08.jpg
- F_9F_z09.jpg
- F_9F_z10.jpg
- F_9F_z11.jpg
- F_9F_z12.jpg
- F_9F_z13.jpg
- F_9F_z14.jpg
- F_9F_z15.jpg
- F_9F_z16.jpg
- F_9F_z17.jpg
- F_9F_z18.jpg
- F_9F_z19.jpg
- F_9F_z20.jpg
- F_9F_z21.jpg
- F_9F_z22.jpg
- F_9F_z23.jpg
- F_9F_z24.jpg
- F_9F_z25.jpg
- F_9F_z26.jpg
- F_9F_z27.jpg
- F_9F_z28.jpg
- F_9F_z29.jpg
- F_9F_z30.jpg
- F_9F_z31.jpg
- F_9F_z32.jpg
- F_9F_z33.jpg
- F_9F_z34.jpg
- F_9F_z35.jpg
- F_9F_z36.jpg
- Readme.txt
