# Supplementary material for: A virus responds instantly to the presence of the vector on the host and forms transmission morphs
Source: eLife. 2013 Jan 22;2:e00183. doi: 10.7554/eLife.00183 (PMC3552618; doi:10.7554/eLife.00183)
Supplement: Figure 9—source data 7. — Source data for Figure 9G. DOI: http://dx.doi.org/10.7554/eLife.00183.045 [file elife00183s030.xls]

## Sheet: Oryzalin kinetics
Experiment	Incubation time	Tub+-TB	Total TB	Frequency		Experiment	Incubation time	Tub+-TB	Total TB	Frequency		Experiment	Incubation time	Tub+-TB	Total TB	Frequency
1	0'	0	13	0		2	0'	2	12	0.166667		3	0'	0	10	0
1	0'	0	9	0		2	0'	1	12	0.0833333		3	0'	0	10	0
1	0'	0	11	0		2	0'	1	13	0.0769231		3	0'	1	11	0.0909091
1	0'	0	11	0		2	0'	1	14	0.0714286		3	0'	1	9	0.111111
1	0'	0	8	0		2	0'	2	10	0.2		3	0'	0	9	0
1	0'	3	10	0.3		2	0'	1	11	0.0909091		3	0'	2	10	0.2
1	0'	1	10	0.1		2	0'	1	10	0.1		3	0'	0	11	0
1	0'	0	12	0		2	0'	2	13	0.153846		3	0'	0	11	0
1	0'	2	10	0.2		2	0'	3	14	0.214286		3	0'	1	12	0.0833333
1	0'	1	10	0.1		2	0'	1	14	0.0714286		3	0'	0	11	0
1	15'	8	9	0.888889		2	15'	7	10	0.7		3	15'	6	9	0.666667
1	15'	8	10	0.8		2	15'	8	11	0.727273		3	15'	8	10	0.8
1	15'	9	9	1		2	15'	9	12	0.75		3	15'	5	7	0.714286
1	15'	10	12	0.833333		2	15'	8	9	0.888889		3	15'	8	12	0.666667
1	15'	11	12	0.916667		2	15'	10	12	0.833333		3	15'	9	11	0.818182
1	15'	11	11	1		2	15'	7	10	0.7		3	15'	6	10	0.6
1	15'	9	10	0.9		2	15'	10	11	0.909091		3	15'	7	10	0.7
1	15'	8	9	0.888889		2	15'	9	11	0.818182		3	15'	7	10	0.7
1	15'	7	10	0.7		2	15'	8	9	0.888889		3	15'	6	10	0.6
1	15'	7	8	0.875		2	15'	8	11	0.727273		3	15'	6	11	0.545455
1	30'	9	9	1		2	30'	9	10	0.9		3	30'	7	10	0.7
1	30'	10	10	1		2	30'	9	10	0.9		3	30'	8	11	0.727273
1	30'	10	11	0.909091		2	30'	11	13	0.846154		3	30'	8	10	0.8
1	30'	8	11	0.727273		2	30'	10	10	1		3	30'	7	10	0.7
1	30'	8	8	1		2	30'	11	11	1		3	30'	6	9	0.666667
1	30'	9	10	0.9		2	30'	8	10	0.8		3	30'	6	9	0.666667
1	30'	9	9	1		2	30'	9	10	0.9		3	30'	7	10	0.7
1	30'	8	10	0.8		2	30'	8	10	0.8		3	30'	7	9	0.777778
1	30'	7	10	0.7		2	30'	7	9	0.777778		3	30'	9	11	0.818182
1	30'	10	10	1		2	30'	7	10	0.7		3	30'	9	12	0.75
1	45'	9	9	1		2	45'	9	10	0.9		3	45'	9	11	0.818182
1	45'	11	11	1		2	45'	10	10	1		3	45'	7	9	0.777778
1	45'	10	11	0.909091		2	45'	9	11	0.818182		3	45'	7	9	0.777778
1	45'	8	8	1		2	45'	8	10	0.8		3	45'	8	11	0.727273
1	45'	9	10	0.9		2	45'	8	9	0.888889		3	45'	8	12	0.666667
1	45'	9	9	1		2	45'	9	9	1		3	45'	9	10	0.9
1	45'	10	11	0.909091		2	45'	10	13	0.769231		3	45'	11	13	0.846154
1	45'	10	10	1		2	45'	10	10	1		3	45'	7	10	0.7
1	45'	9	10	0.9		2	45'	9	12	0.75		3	45'	7	9	0.777778
1	45'	10	11	0.909091		2	45'	10	10	1		3	45'	6	8	0.75
1	60'	8	8	1		2	60'	9	10	0.9		3	60'	8	8	1
1	60'	8	10	0.8		2	60'	9	9	1		3	60'	8	8	1
1	60'	10	10	1		2	60'	10	11	0.909091		3	60'	9	11	0.818182
1	60'	9	9	1		2	60'	9	10	0.9		3	60'	9	11	0.818182
1	60'	11	11	1		2	60'	9	10	0.9		3	60'	10	13	0.769231
1	60'	9	9	1		2	60'	10	10	1		3	60'	10	10	1
1	60'	9	9	1		2	60'	11	12	0.916667		3	60'	11	12	0.916667
1	60'	10	10	1		2	60'	13	13	1		3	60'	10	11	0.909091
1	60'	10	11	0.909091		2	60'	10	13	0.769231		3	60'	9	10	0.9
1	60'	10	10	1		2	60'	10	12	0.833333		3	60'	10	10	1
