# Supplementary material for: A virus responds instantly to the presence of the vector on the host and forms transmission morphs
Source: eLife. 2013 Jan 22;2:e00183. doi: 10.7554/eLife.00183 (PMC3552618; doi:10.7554/eLife.00183)
Supplement: Figure 10—source data 1. — Confocal single sections and acquisition parameters for Figure 10B. DOI: http://dx.doi.org/10.7554/eLife.00183.050 [file elife00183s031.zip]

Archive with 30 entries (30 files):
- F_10B_info.jpg
- F_10B_z00.jpg
- F_10B_z01.jpg
- F_10B_z02.jpg
- F_10B_z03.jpg
- F_10B_z04.jpg
- F_10B_z05.jpg
- F_10B_z06.jpg
- F_10B_z07.jpg
- F_10B_z08.jpg
- F_10B_z09.jpg
- F_10B_z10.jpg
- F_10B_z11.jpg
- F_10B_z12.jpg
- F_10B_z13.jpg
- F_10B_z14.jpg
- F_10B_z15.jpg
- F_10B_z16.jpg
- F_10B_z17.jpg
- F_10B_z18.jpg
- F_10B_z19.jpg
- F_10B_z20.jpg
- F_10B_z21.jpg
- F_10B_z22.jpg
- F_10B_z23.jpg
- F_10B_z24.jpg
- F_10B_z25.jpg
- F_10B_z26.jpg
- F_10B_z27.jpg
- Readme.txt
