# Supplementary material for: A virus responds instantly to the presence of the vector on the host and forms transmission morphs
Source: eLife. 2013 Jan 22;2:e00183. doi: 10.7554/eLife.00183 (PMC3552618; doi:10.7554/eLife.00183)
Supplement: Figure 10—source data 2. — Source data for Figure 10C. DOI: http://dx.doi.org/10.7554/eLife.00183.051 [file elife00183s032.xls]

## Sheet: FRAP TC-TBs
Date 23/7/12	Measure #	1	2	3	4	5	6	7	8	9	10	11	12	13	14	15	16	17	18	19	20	21	22	23	Average	Standard deviation
TB-TC tubulin	Mobile fraction	27.1768	40.916	43.0493	44.9177	49.7785	28.4946	38.1974	35.9334	35.1911	48.9888	36.8928	29.5418	23.9478	35.365	42.2677	23.4315	33.3128	24.4187	32.4665	35.7164	29.5664	23.6202	29.6394	34.4709	7.89783
TB-TC tubulin	Half time	1.57719	2.94376	1.51319	1.85237	1.02149	1.096	1.83041	1.36028	1.45059	1.68692	1.29047	1.82998	1.41283	2.70223	2.84523	2.6931	2.94859	2.97674	1.80269	3.08469	1.85399	2.82105	2.71456	2.05688	0.697617
