# Supplementary material for: A virus responds instantly to the presence of the vector on the host and forms transmission morphs
Source: eLife. 2013 Jan 22;2:e00183. doi: 10.7554/eLife.00183 (PMC3552618; doi:10.7554/eLife.00183)
Supplement: Figure 10—source data 3. — Source data for Figure 10D. DOI: http://dx.doi.org/10.7554/eLife.00183.052 [file elife00183s033.xls]

## Sheet: Plant-to-plant
Date	Experiment	Condition	Transmission
2010-05-26	1	B-JI	0.666667
2010-05-26	1	B-JI	0.791667
2010-05-26	1	B-JI	0.708333
2010-05-26	1	B-JI	0.708333
2010-05-26	1	B-JI	0.625
2010-05-26	1	B-JI	0.652174
2010-05-26	1	TC	0
2010-05-26	1	TC	0
2010-05-26	1	TC	0
2010-05-26	1	TC	0
2010-05-26	1	TC	0
2010-05-26	1	TC	0
2012-05-22	2	B-JI	0.333333
2012-05-22	2	B-JI	0.333333
2012-05-22	2	B-JI	0.458333
2012-05-22	2	B-JI	0.333333
2012-05-22	2	B-JI	0.333333
2012-05-22	2	B-JI	0.333333
2012-05-22	2	TC	0
2012-05-22	2	TC	0
2012-05-22	2	TC	0
2012-05-22	2	TC	0
2012-05-22	2	TC	0
2012-05-22	2	TC	0
