# Supplementary material for: A virus responds instantly to the presence of the vector on the host and forms transmission morphs
Source: eLife. 2013 Jan 22;2:e00183. doi: 10.7554/eLife.00183 (PMC3552618; doi:10.7554/eLife.00183)
Supplement: Figure 10—source data 4. — Source data for Figure 10E. DOI: http://dx.doi.org/10.7554/eLife.00183.053 [file elife00183s034.xls]

## Sheet: Membrane acquisition
Date	Experiment	Condition	Transmission
2012-03-06	1	P2-BJI	0.458333
2012-03-06	1	P2-BJI	0.5
2012-03-06	1	P2-BJI	0.416667
2012-03-06	1	P2-TC	0.25
2012-03-06	1	P2-TC	0.208333
2012-03-06	1	P2-TC	0.166667
2012-04-17	2	P2-BJI	0.958333
2012-04-17	2	P2-BJI	0.916667
2012-04-17	2	P2-BJI	0.958333
2012-04-17	2	P2-BJI	1
2012-04-17	2	P2-BJI	1
2012-04-17	2	P2-TC	0.75
2012-04-17	2	P2-TC	0.5
2012-04-17	2	P2-TC	0.625
2012-04-17	2	P2-TC	0.25
2012-04-17	2	P2-TC	0.458333
