# Supplementary material for: A virus responds instantly to the presence of the vector on the host and forms transmission morphs
Source: eLife. 2013 Jan 22;2:e00183. doi: 10.7554/eLife.00183 (PMC3552618; doi:10.7554/eLife.00183)
Supplement: Figure 10—source data 6. — Source data for Figure 10G. DOI: http://dx.doi.org/10.7554/eLife.00183.055 [file elife00183s036.xls]

## Sheet: Sheet1
Experiment 1	Condition	Number	Experiment 2	Condition	Number	Experiment 3	Condition	Number
2012-06-11	0-15um TB Tub+	0	2012-06-18	0-15um TB Tub+	0	2012-06-25	0-15um TB Tub+	0
	0-15um Net	0		0-15um Net	0		0-15um Net	0
	0-15um TB Tub-	28		0-15um TB Tub-	37		0-15um TB Tub-	26
	0-15um Total Number	28		0-15um Total Number	37		0-15um Total Number	26
	15-100um TB Tub+	0		15-100um TB Tub+	0		15-100um TB Tub+	0
	15-100um Net	0		15-100um Net	0		15-100um Net	0
	15-100um TB Tub-	156		15-100um TB Tub-	141		15-100um TB Tub-	122
	15-100um Total Number	156		15-100um Total Number	141		15-100um Total Number	122
